# Supplementary material for: Epidemiology and Characteristics of Elizabethkingia spp. Infections in Southeast Asia
Source: Microorganisms. 2022 Apr 22;10(5):882. doi: 10.3390/microorganisms10050882 (PMC9144721; doi:10.3390/microorganisms10050882)
Supplement: Supplementary file 1 [file microorganisms-10-00882-s001.zip]

Archive with 1 entries (1 files):
- microorganisms-1696780-supplementary.pdf
